# Supplementary material for: ANGPTL3 deficiency impairs lipoprotein production and produces adaptive changes in hepatic lipid metabolism
Source: J Lipid Res. 2024 Jan 14;65(2):100500. doi: 10.1016/j.jlr.2024.100500 (PMC10875267; doi:10.1016/j.jlr.2024.100500)
Supplement: Supplemental data [file mmc2.xlsx]

## Sheet: TAG
Sample ID	TAG(16:1, 16:1, 16:1)	TAG(16:0, 16:1, 16:1)	TAG(16:0, 16:0, 16:1)	TAG(16:0, 16:0, 16:0)	TAG(16:0, 16:1, 18:3)	TAG(16:1, 16:1, 18:2)	TAG(16:1, 16:1, 18:1)	TAG(16:0, 16:1, 18:2)	TAG(16:1, 16:1, 18:0)	TAG(16:1, 16:0, 18:1)	TAG(16:0, 16:0, 18:2)	TAG(16:1, 16:0, 18:0)	TAG(16:0, 16:0, 18:1)	TAG(16:0, 18:2, 18:3)	TAG(16:1, 18:2, 18:2)	TAG(16:1, 16:1, 20:3)	TAG(16:0, 16:0, 20:4)	TAG(16:0, 18:2, 18:2)	TAG(16:0, 18:1, 18:3)	TAG(16:1, 18:1, 18:2)	TAG(16:1, 18:2, 18:0)	TAG(16:1, 18:1, 18:1)	TAG(16:0, 18:2, 18:1)	TAG(16:0, 18:1, 18:1)	TAG(16:0, 18:2, 18:0)	TAG(16:1, 18:0, 18:1)	TAG(16:0, 18:1, 18:0)	TAG(20:4, 18:2, 16:0)	TAG(18:2, 18:2, 18:2)	TAG(20:3, 18:2, 16:0)	TAG(18:3, 18:1, 18:1)	TAG(18:2, 18:2, 18:1)	TAG(16:0, 18:1, 20:4)	TAG(20:2, 18:2, 16:0)	TAG(20:3, 18:1, 16:0)	TAG(20:4, 18:0, 16:0)	TAG(18:1, 18:2, 18:1)	TAG(18:2, 18:2, 18:0)	TAG(20:2, 18:1, 16:0)	TAG(18:1, 18:1, 18:1)	TAG(18:2, 18:1, 18:0)	TAG(18:1, 18:1, 18:0)	TAG(20:0, 20:0, 14:2)	TAG(18:2, 18:0, 18:0)	TAG(18:1, 18:0, 18:0)	TAG(18:2, 18:2, 20:0)
WT replicate 1	0.00749	0.02885	0.03814	0.02087	0.00044	0.00145	0.03437	0.00848	0.00231	0.22385	0.0047	0.01196	0.07716	0.00016	0.00051	0.00063	0.00019	0.01123	0.00113	0.00501	0.00081	0.09525	0.01176	0.55096	0.00422	0.01768	0.06278	0.00049	0.00185	0.00409	0.00188	0.00502	0.00153	0.00484	0.01	0.00024	0.05282	0.00046	0.0052	0.99142	0.00699	0.17027	0.00223	0.00055	0.00835	0.00037
WT replicate 2	0.00441	0.01669	0.0209	0.0152	0.00024	0.00096	0.01698	0.00493	0.00134	0.10991	0.0031	0.00666	0.04193	9e-05	0.00027	0.00037	9e-05	0.0073	0.00067	0.00279	0.00043	0.04838	0.00682	0.28349	0.0028	0.00847	0.03253	0.00038	0.00159	0.00218	0.00093	0.00399	0.00083	0.00229	0.00506	0.00013	0.02901	0.00042	0.00302	0.50425	0.00387	0.08978	0.00142	0.00027	0.00513	0.00018
WT replicate 3	0.00517	0.0202	0.02794	0.01734	0.00034	0.0011	0.02408	0.00717	0.00182	0.16169	0.00377	0.00883	0.056	0.00011	0.00035	0.00044	0.00018	0.00917	0.00084	0.00394	0.00052	0.06893	0.0092	0.39886	0.00393	0.01192	0.04496	0.00037	0.0018	0.00323	0.00147	0.00485	0.0012	0.00402	0.00773	0.00017	0.03971	0.00058	0.00395	0.71525	0.00473	0.12428	0.00143	0.00037	0.00649	0.00031
KO Clone A replicate 1	0.00383	0.01786	0.02433	0.01534	0.00024	0.0006	0.01992	0.00439	0.00131	0.16439	0.00277	0.00829	0.04853	0.00013	0.00029	0.00014	0.00018	0.00687	0.00058	0.0021	0.00039	0.06728	0.00603	0.44358	0.00282	0.01152	0.04622	0.00044	0.002	0.0013	0.00118	0.00311	0.0015	0.00179	0.00299	0.00018	0.03217	0.00036	0.0022	0.89457	0.00408	0.15061	0.00177	0.00049	0.00692	9e-05
KO Clone A replicate 2	0.0044	0.02059	0.02944	0.01715	0.00022	0.00063	0.0245	0.00478	0.00164	0.20886	0.00302	0.01029	0.06079	0.00012	0.00025	0.00021	0.00022	0.00621	0.00072	0.00269	0.00042	0.0857	0.00759	0.54775	0.00259	0.01379	0.05971	0.00059	0.00158	0.00142	0.00138	0.00322	0.00171	0.00241	0.0038	0.00026	0.03815	0.00043	0.00291	1.12205	0.00528	0.18654	0.0022	0.00041	0.00841	0.00014
KO Clone A replicate 3	0.0037	0.01279	0.01678	0.01207	0.00019	0.00051	0.01269	0.00311	0.00101	0.10664	0.00231	0.00552	0.03364	0.00016	0.00018	9e-05	9e-05	0.00566	0.00037	0.00154	0.00029	0.04152	0.00467	0.28367	0.00205	0.00734	0.03222	0.00028	0.00168	0.0007	0.00069	0.00298	0.0009	0.00116	0.00212	0.00012	0.02132	0.00032	0.00161	0.57937	0.00321	0.0936	0.00136	0.00029	0.00489	0.0001
KO Clone B replicate 1	0.00317	0.01376	0.01748	0.01214	0.00025	0.00063	0.01436	0.00432	0.00115	0.13343	0.00263	0.0065	0.03316	0.0001	0.00022	0.00014	0.00017	0.00661	0.0007	0.00209	0.00039	0.05246	0.00599	0.33725	0.00245	0.00862	0.03646	0.00055	0.00152	0.00143	0.00131	0.00348	0.00156	0.00245	0.0042	0.00022	0.03375	0.00034	0.00267	0.7843	0.0041	0.12519	0.00126	0.00034	0.00549	0.00015
KO Clone B replicate 2	0.00292	0.01232	0.01595	0.01126	0.00017	0.00067	0.01476	0.00446	0.00108	0.12466	0.00255	0.00598	0.03177	0.0001	0.00018	0.00017	0.00014	0.00618	0.00057	0.0024	0.00037	0.05211	0.00573	0.33429	0.00281	0.00819	0.0347	0.0005	0.00177	0.00164	0.00118	0.00344	0.00164	0.00234	0.004	0.00019	0.03383	0.0004	0.00267	0.78414	0.00428	0.12545	0.00149	0.00032	0.00538	0.00021
KO Clone B replicate 3	0.00351	0.01295	0.01666	0.01223	0.00017	0.00057	0.01406	0.00383	0.00104	0.12412	0.00279	0.00688	0.03282	0.00019	0.00025	0.00019	0.00012	0.00592	0.00058	0.00217	0.00031	0.05133	0.0059	0.32718	0.00235	0.0081	0.03509	0.00058	0.0016	0.00185	0.0013	0.00342	0.00169	0.00243	0.0045	0.00028	0.03324	0.00043	0.00287	0.76163	0.00434	0.11974	0.00142	0.00032	0.00559	0.0002
QC-1	0.00428	0.01756	0.02397	0.01463	0.00021	0.00076	0.01896	0.00512	0.00153	0.14551	0.00287	0.00782	0.0452	0.00013	0.00028	0.00025	0.00018	0.00732	0.00075	0.00278	0.0004	0.06191	0.00735	0.38941	0.00285	0.01072	0.04437	0.00052	0.00186	0.00209	0.00122	0.00417	0.00152	0.00258	0.00463	0.00019	0.03522	0.00048	0.00321	0.80268	0.0044	0.13182	0.00145	0.00039	0.00611	0.00021
QC-2	0.004	0.01825	0.02445	0.01361	0.00021	0.00089	0.0195	0.00502	0.00137	0.1492	0.00268	0.00785	0.04675	0.00015	0.00032	0.00028	0.00013	0.00765	0.00072	0.00282	0.00049	0.06232	0.0073	0.38798	0.00288	0.01056	0.04361	0.00051	0.00177	0.00186	0.00126	0.00354	0.00132	0.00265	0.00501	0.00026	0.03578	0.00041	0.00289	0.80329	0.00461	0.13247	0.00165	0.00038	0.00635	0.00021
QC-3	0.00363	0.01743	0.02204	0.01434	0.00025	0.00082	0.01922	0.00476	0.00137	0.14107	0.0027	0.0079	0.04483	0.00015	0.00027	0.00025	0.00014	0.00679	0.00076	0.00285	0.00041	0.0615	0.00697	0.38705	0.00279	0.01057	0.04133	0.00045	0.0017	0.00184	0.00123	0.00375	0.00146	0.00264	0.00476	0.00023	0.03379	0.00038	0.00264	0.79154	0.00458	0.12754	0.00171	0.00031	0.00625	0.00016
QC-4	0.0037	0.01619	0.02277	0.01338	0.00024	0.00072	0.01908	0.00485	0.00137	0.14934	0.00277	0.00767	0.04473	0.00011	0.00024	0.00028	0.00016	0.00664	0.00075	0.00268	0.00035	0.06278	0.00719	0.39161	0.00262	0.01078	0.04347	0.00049	0.00171	0.00197	0.00132	0.0036	0.00137	0.0024	0.00499	0.00024	0.03373	0.00038	0.00301	0.79962	0.00426	0.13136	0.00148	0.00031	0.00608	0.00019
QC mean	0.0039025	0.0173575	0.0233075	0.01399	0.0002275	0.0007975	0.01919	0.0049375	0.00141	0.14628	0.002755	0.00781	0.0453775	0.000135	0.0002775	0.000265	0.0001525	0.0071	0.000745	0.0027825	0.0004125	0.0621275	0.0072025	0.389012	0.002785	0.0106575	0.043195	0.0004925	0.00176	0.00194	0.0012575	0.003765	0.0014175	0.0025675	0.0048475	0.00023	0.03463	0.0004125	0.0029375	0.799283	0.0044625	0.130798	0.0015725	0.0003475	0.0061975	0.0001925
QC SD	0.000298482	0.000857491	0.00110146	0.000591213	2.06155e-05	7.41058e-05	0.000232379	0.000162558	8e-05	0.00389987	8.58293e-05	9.89949e-05	0.000937065	1.91485e-05	3.30404e-05	1.73205e-05	2.21736e-05	0.000468544	1.73205e-05	7.41058e-05	5.79511e-05	0.0005489	0.000168795	0.00198515	0.00011619	0.000109659	0.0013047	3.0957e-05	7.34847e-05	0.000115181	4.5e-05	0.000284077	8.95824e-05	0.000115866	0.000184097	2.94392e-05	0.00103057	4.71699e-05	0.00023824	0.00540565	0.000163783	0.00221889	0.000127115	4.34933e-05	0.000125797	2.36291e-05
QC CV	7.64849	4.94018	4.7258	4.22597	9.06177	9.29226	1.21094	3.29231	5.67376	2.66603	3.1154	1.26754	2.06504	14.1841	11.9064	6.53604	14.54	6.59921	2.3249	2.66328	14.0488	0.883506	2.34356	0.510305	4.17197	1.02893	3.02048	6.28568	4.17527	5.93717	3.57853	7.54522	6.31974	4.51281	3.79777	12.7997	2.97593	11.4351	8.1103	0.676313	3.67022	1.69643	8.08365	12.5161	2.02981	12.2748

## Sheet: CE
Sample ID	CE(16:0)	CE(16:1)	CE(18:0)	CE(18:1)	CE(18:2)	CE(20:4)
WT replicate 1	0.27801	1.798	1.53552	17.6116	1.23399	0.19859
WT replicate 2	0.13659	0.84104	0.68816	7.51328	0.68359	0.09669
WT replicate 3	0.18056	1.21113	0.95567	10.7974	0.9002	0.13719
KO Clone A replicate 1	0.15185	1.06584	0.93668	10.6834	0.69564	0.21719
KO Clone A replicate 2	0.17893	1.34662	1.16005	13.2829	0.87171	0.30403
KO Clone A replicate 3	0.09045	0.60052	0.5763	6.44451	0.45041	0.13304
KO Clone B replicate 1	0.11969	0.95316	0.87742	10.0499	0.81366	0.21755
KO Clone B replicate 2	0.11345	0.93922	0.83131	9.30555	0.72566	0.20471
KO Clone B replicate 3	0.11794	1.01806	0.84243	10.0069	0.82827	0.22659
QC-1	0.1821	1.13633	1.06998	12.0475	0.78314	0.19161
QC-2	0.16007	1.1096	0.94023	10.6475	0.79412	0.1938
QC-3	0.13347	1.0701	0.90388	9.93119	0.77737	0.18743
QC-4	0.14965	1.10878	0.88879	10.0331	0.82285	0.19741
QC mean	0.156322	1.1062	0.95072	10.6648	0.79437	0.192562
QC SD	0.0203739	0.0272595	0.0823859	0.974596	0.0202179	0.0041745
QC CV	13.0332	2.46424	8.66563	9.1384	2.54514	2.16787

## Sheet: Cholesterol
Sample ID	Cholesterol
WT replicate 1	3.48421
WT replicate 2	1.83498
WT replicate 3	3.2116
KO Clone A replicate 1	2.80039
KO Clone A replicate 2	3.02897
KO Clone A replicate 3	1.6702
KO Clone B replicate 1	2.12327
KO Clone B replicate 2	2.34789
KO Clone B replicate 3	2.20919
QC-1	2.12793
QC-2	2.67247
QC-3	2.46978
QC-4	2.59888
QC mean	2.46726
QC SD	0.241237
QC CV	9.77751

## Sheet: DAG
Sample ID	DG(16:1, 16:1, 0:0)	DG(16:0, 16:1, 0:0)	DG(16:0, 16:0, 0:0)	DG(16:1, 18:1, 0:0)	DG(16:0, 18:2, 0:0)	DG(18:1, 16:0, 0:0)	DG(18:0, 16:0, 0:0)	DG(18:1, 18:3, 0:0)	DG(16:0, 20:4, 0:0)	DG(18:1, 18:2, 0:0)	DG(18:1, 18:1, 0:0)	DG(18:0, 18:1, 0:0)	DG(18:1, 20:4, 0:0)	DG(18:1, 20:3, 0:0)	DG(18:0, 20:4, 0:0)	DG(18:1, 20:2, 0:0)	DG(18:1, 20:1, 0:0)	DG(18:1, 22:6, 0:0)	DG(18:0, 22:6, 0:0)
WT replicate 1	0.09665	0.24325	0.45232	0.91673	0.16808	2.38628	0.07036	0.04556	0.06919	0.47672	10.7399	0.29407	0.42666	0.88701	0.5139	0.36138	0.35288	0.14375	0.05445
WT replicate 2	0.0751	0.1737	0.31311	0.60402	0.12416	1.6141	0.19745	0.02435	0.03237	0.32277	6.44278	0.16806	0.15022	0.29425	0.10201	0.15532	0.17582	0.08769	0.02315
WT replicate 3	0.08201	0.204	0.36979	0.65904	0.1552	1.82251	0.05531	0.03826	0.05331	0.36838	7.40523	0.20732	0.33648	0.68746	0.37889	0.2689	0.25017	0.11475	0.04213
KO Clone A replicate 1	0.09334	0.18451	0.41049	0.74945	0.10749	2.18913	0.06516	0.02152	0.06588	0.29967	10.4871	0.29099	0.4986	0.342	0.61795	0.18434	0.31517	0.16455	0.04745
KO Clone A replicate 2	0.11223	0.25138	0.49814	1.07079	0.13852	2.97854	0.09608	0.02887	0.10106	0.40274	15.3201	0.41986	0.71647	0.48648	0.84841	0.2755	0.47056	0.25111	0.07167
KO Clone A replicate 3	0.02453	0.0501	0.10536	0.18276	0.03024	0.53069	0.01913	0.00432	0.01345	0.07407	2.42902	0.063	0.08176	0.05298	0.07271	0.03359	0.07627	0.03832	0.00773
KO Clone B replicate 1	0.05349	0.14783	0.26877	0.53158	0.1066	1.54708	0.05047	0.026	0.06295	0.28209	7.89825	0.20865	0.43207	0.40878	0.45343	0.18017	0.22108	0.14491	0.03826
KO Clone B replicate 2	0.04391	0.09684	0.20833	0.37073	0.06605	1.08672	0.03306	0.01731	0.04783	0.20938	5.57293	0.15615	0.37511	0.34689	0.43329	0.12965	0.15927	0.11526	0.03573
KO Clone B replicate 3	0.06426	0.14691	0.31751	0.65381	0.10859	1.83673	0.05199	0.02732	0.05844	0.32571	9.03992	0.25312	0.30868	0.29457	0.19261	0.18345	0.29426	0.18487	0.02599
QC-1	0.02527	0.06111	0.11944	0.23197	0.04148	0.64532	0.01954	0.00905	0.01967	0.11292	3.01986	0.08152	0.13815	0.15043	0.14409	0.07134	0.09491	0.05065	0.01339
QC-2	0.02729	0.06605	0.14046	0.25136	0.04509	0.74129	0.02414	0.00928	0.02448	0.12938	3.4879	0.09174	0.15372	0.17888	0.16337	0.08285	0.10604	0.06238	0.01606
QC-3	0.03111	0.07038	0.14973	0.26488	0.04568	0.78074	0.02546	0.01126	0.0226	0.13684	3.62225	0.09586	0.15854	0.18521	0.17436	0.08816	0.10807	0.06147	0.0156
QC-4	0.03354	0.08077	0.16572	0.32085	0.0564	0.87398	0.02799	0.01216	0.02646	0.15601	4.07055	0.11149	0.18353	0.20985	0.19314	0.09462	0.12838	0.06986	0.01683
QC mean	0.0293025	0.0695775	0.143838	0.267265	0.0471625	0.760332	0.0242825	0.0104375	0.0233025	0.133788	3.55014	0.0951525	0.158485	0.181092	0.16874	0.0842425	0.10935	0.06109	0.01547
QC SD	0.00372087	0.00836775	0.0193237	0.0381914	0.00643209	0.0947325	0.0035423	0.00151751	0.00288934	0.0178702	0.432472	0.0124486	0.0188279	0.0244202	0.0205216	0.00985652	0.0139433	0.00791023	0.0014766
QC CV	12.6981	12.0265	13.4344	14.2897	13.6381	12.4593	14.5879	14.539	12.3993	13.3572	12.1818	13.0828	11.8799	13.4849	12.1616	11.7002	12.7511	12.9485	9.54489
